# Supplementary material for: Commercially Available Outbred Mice for Genome-Wide Association Studies
Source: PLoS Genet. 2010 Sep 2;6(9):e1001085. doi: 10.1371/journal.pgen.1001085 (PMC2932682; doi:10.1371/journal.pgen.1001085)
Supplement: Table S1 — SNPs used for genotyping the outbred mice (0.05 MB XLS) [file pgen.1001085.s003.xls]

## Sheet: 4loci-IGS-map-wo-controls
Locus	chr	bp_pos	Marker_Name
MCV	1	131648336	mm37-1-131648336
MCV	1	131821425	mm33-1-129773886
MCV	1	131841878	mm37-1-131841878
MCV	1	132251716	mm37-1-132251716
MCV	1	132251823	mm37-1-132251823
MCV	1	132647445	mm37-1-132647445
MCV	1	132721214	mm37-1-132721214
MCV	1	132747530	rs13459051
MCV	1	132880709	mm33-1-130854320
MCV	1	132904391	mm37-1-132904391
MCV	1	132953151	mm37-1-132953151
MCV	1	132988758	mm37-1-132988758
MCV	1	133085206	mm37-1-133085206
MCV	1	133197154	mm33-1-131170775
MCV	1	133258465	mm37-1-133258465
MCV	1	133313960	rs6329578
MCV	1	133324992	mm37-1-133324992
MCV	1	133337290	mm37-1-133337290
MCV	1	133361462	mm37-1-133361462
MCV	1	133396007	mm37-1-133396007
MCV	1	133401972	rs3724826
MCV	1	133420666	mm37-1-133420666
MCV	1	133440540	mm37-1-133440540
MCV	1	133517512	mm37-1-133517512
MCV	1	133576471	mm37-1-133576471
MCV	1	133585484	mm33-1-131559723
MCV	1	133646072	mm33-1-131620311
MCV	1	133661079	mm37-1-133661079
MCV	1	133716572	mm33-1-131690807
MCV	1	133753952	mm37-1-133753952
MCV	1	133878281	rs13459052
MCV	1	133972877	rs3713473
MCV	1	133992362	mm37-1-133992362
MCV	1	134021798	mm37-1-134021798
MCV	1	134201186	rs13476112
MCV	1	134278486	mm37-1-134278486
MCV	1	134295064	mm33-1-132276283
MCV	1	134378285	mm37-1-134378285
MCV	1	134394547	rs6350018
MCV	1	134406670	mm33-1-132387855
MCV	1	134469787	rs3681022
MCV	1	134507212	mm37-1-134507212
HDL	1	172593201	mm33-1-170739990
HDL	1	172636154	mm37-1-172636154
HDL	1	172646836	mm33-1-170793835
HDL	1	172704280	mm37-1-172704280
HDL	1	172712706	mm37-1-172712706
HDL	1	172737169	mm37-1-172737169
HDL	1	172771818	rs13476234
HDL	1	172798713	mm37-1-172798713
HDL	1	172815300	mm37-1-172815300
HDL	1	172837387	mm33-1-170984390
HDL	1	172860972	mm33-1-171008685
HDL	1	172882400	mm37-1-172882400
HDL	1	172890645	mm37-1-172890645
HDL	1	172899847	mm33-1-171047144
HDL	1	173058857	mm37-1-173058857
HDL	1	173059168	mm33-1-171200270
HDL	1	173080957	mm37-1-173080957
HDL	1	173149075	rs8237062
HDL	1	173171150	rs8245216
HDL	1	173177625	mm37-1-173177625
HDL	1	173200116	mm37-1-173200116
HDL	1	173209061	mm37-1-173209061
HDL	1	173218957	mm37-1-173218957
HDL	1	173228046	mm37-1-173228046
HDL	1	173264756	mm37-1-173264756
HDL	1	173280204	mm37-1-173280204
HDL	1	173291052	mm37-1-173291052
HDL	1	173303329	mm37-1-173303329
HDL	1	173306349	mm33-1-171447450
HDL	1	173314534	mm37-1-173314534
HDL	1	173331355	mm33-1-171472456
HDL	1	173355850	mm37-1-173355850
HDL	1	173368378	mm37-1-173368378
HDL	1	173368509	mm33-1-171509610
HDL	1	173482347	mm37-1-173482347
HDL	1	173519402	mm37-1-173519402
HDL	1	173542094	mm33-1-171683195
HDL	1	173562253	mm37-1-173562253
HDL	1	173568729	mm37-1-173568729
HDL	1	173575371	mm37-1-173575371
HDL	1	173594457	mm33-1-171735558
HDL	1	173631526	mm33-1-171772627
HDL	1	173663879	mm33-1-171804980
HDL	1	173674889	mm37-1-173674889
HDL	1	173692023	mm33-1-171833124
HDL	1	173757132	mm37-1-173757132
HDL	1	173815085	mm33-1-171956186
HDL	1	173851459	mm37-1-173851459
HDL	1	173880116	mm37-1-173880116
HDL	1	173887358	mm33-1-172028459
HDL	1	173922070	mm37-1-173922070
HDL	1	173942199	mm33-1-172083380
HDL	1	173948746	mm37-1-173948746
HDL	1	173976200	mm37-1-173976200
HDL	1	173998049	mm33-1-172139230
HDL	1	174043385	mm33-1-172184566
HDL	1	174050454	mm37-1-174050454
HDL	1	174091016	mm37-1-174091016
HDL	1	174118904	mm37-1-174118904
HDL	1	174125912	mm37-1-174125912
HDL	1	174150570	mm37-1-174150570
HDL	1	174151892	rs13476239
HDL	1	174161037	mm37-1-174161037
HDL	1	174204660	mm37-1-174204660
HDL	1	174223194	mm37-1-174223194
HDL	1	174239706	mm37-1-174239706
HDL	1	174252699	rs8259388
HDL	1	174272840	mm37-1-174272840
HDL	1	174292698	mm37-1-174292698
HDL	1	174344550	mm37-1-174344550
HDL	1	174390219	mm33-1-172583999
HDL	1	174406902	mm37-1-174406902
HDL	1	174423211	mm37-1-174423211
HDL	1	174442075	mm37-1-174442075
HDL	1	174455423	mm33-1-172649608
HDL	1	174477596	mm37-1-174477596
HDL	1	174522570	mm33-1-172716144
HDL	1	174611520	mm37-1-174611520
HDL	1	174630729	mm37-1-174630729
HDL	1	174672356	mm33-1-172866247
HDL	1	174753996	mm33-1-172952108
HDL	1	174792335	rs13476241
HDL	1	174920638	mm37-1-174920638
HDL	1	174937516	mm37-1-174937516
HDL	1	174941737	mm33-1-173141743
HDL	1	175059515	mm33-1-173259521
HDL	1	175119071	mm37-1-175119071
HDL	1	175151512	mm37-1-175151512
HDL	1	175152066	rs8242509
HDL	1	175229486	mm37-1-175229486
HDL	1	175247479	mm33-1-173447485
HDL	1	175269305	mm33-1-173469311
HDL	1	175294061	mm37-1-175294061
HDL	1	175341038	mm37-1-175341038
HDL	1	175359339	mm37-1-175359339
HDL	1	175386227	mm33-1-173586233
HDL	1	175438631	mm33-1-173638637
HDL	1	175653035	mm37-1-175653035
HDL	1	175802012	mm33-1-173996236
HDL	1	175854971	mm33-1-174051814
HDL	1	176081804	rs13476248
HDL	1	176378888	rs13476249
HDL	1	176467522	mm37-1-176467522
HDL	1	176471328	rs3669108
HDL	1	176524959	mm37-1-176524959
HDL	1	176551902	mm33-1-174748164
HDL	1	176579409	mm37-1-176579409
HDL	1	176605112	mm37-1-176605112
HDL	1	176608848	rs6375522
HDL	1	176630948	mm37-1-176630948
HDL	1	176672588	mm37-1-176672588
HDL	1	176672770	mm33-1-174869032
HDL	1	176707997	mm33-1-174904259
HDL	1	176720664	mm33-1-174916926
HDL	1	176803697	mm33-1-174999596
HDL	1	176849820	mm33-1-175045604
HDL	1	176895224	mm37-1-176895224
HDL	1	176919112	mm33-1-175114899
HDL	1	176925355	rs13476253
HDL	1	176984464	mm37-1-176984464
HDL	1	177021022	mm37-1-177021022
HDL	1	177090676	mm37-1-177090676
HDL	1	177173066	mm37-1-177173066
HDL	1	177189138	mm33-1-175388547
HDL	1	177243777	mm33-1-175443320
AKP	4	136310057	mm33-4-135212157
AKP	4	136360578	mm33-4-135262678
AKP	4	136400305	mm33-4-135302405
AKP	4	136418660	mm37-4-136418660
AKP	4	136436810	mm33-4-135338910
AKP	4	136436863	mm33-4-135338963
AKP	4	136533870	mm37-4-136533870
AKP	4	136549040	mm33-4-135451140
AKP	4	136568687	mm37-4-136568687
AKP	4	136594355	rs13478004
AKP	4	136666434	mm37-4-136666434
AKP	4	136709509	mm33-4-135611609
AKP	4	136747308	mm37-4-136747308
AKP	4	136787664	mm37-4-136787664
AKP	4	136853339	mm33-4-135755439
AKP	4	136882460	mm37-4-136882460
AKP	4	136894449	mm33-4-135796549
AKP	4	136897157	mm33-4-135799257
AKP	4	137004631	mm37-4-137004631
AKP	4	137020122	mm33-4-135922222
AKP	4	137042287	mm33-4-135944387
AKP	4	137097220	mm37-4-137097220
AKP	4	137118320	mm33-4-136020420
AKP	4	137174424	mm37-4-137174424
AKP	4	137178750	rs3661463
AKP	4	137224121	mm37-4-137224121
AKP	4	137260272	mm37-4-137260272
AKP	4	137276244	mm33-4-136178344
AKP	4	137282688	mm33-4-136184788
AKP	4	137302352	ALP-ex9
AKP	4	137306257	mm33-4-136208357
AKP	4	137335775	mm33-4-136237875
AKP	4	137341448	mm33-4-136243548
AKP	4	137388970	mm33-4-136291070
AKP	4	137571683	mm33-4-136469553
AKP	4	137647616	mm33-4-136545486
AKP	4	137661873	mm37-4-137661873
AKP	4	137682149	rs13478010
AKP	4	137798468	mm37-4-137798468
AKP	4	137817281	mm37-4-137817281
AKP	4	137840264	mm33-4-136738134
AKP	4	137888389	mm37-4-137888389
AKP	4	137888605	mm33-4-136786475
AKP	4	137902348	mm37-4-137902348
AKP	4	137912998	mm33-4-136810868
AKP	4	137934690	mm37-4-137934690
AKP	4	138093066	mm37-4-138093066
AKP	4	138111256	mm33-4-137009126
AKP	4	138121196	mm33-4-137019066
AKP	4	138127708	mm37-4-138127708
AKP	4	138146066	mm33-4-137043936
AKP	4	138146178	mm33-4-137044048
AKP	4	138179571	mm33-4-137077441
AKP	4	138261770	mm37-4-138261770
AKP	4	138280690	mm33-4-137178560
AKP	4	138291047	mm37-4-138291047
AKP	4	138309335	mm33-4-137207205
AKP	4	138315092	mm33-4-137212962
AKP	4	138366959	mm37-4-138366959
AKP	4	138388251	mm37-4-138388251
AKP	4	138408182	mm33-4-137306052
AKP	4	138454351	mm33-4-137352221
AKP	4	138467221	mm33-4-137365091
AKP	4	138570099	mm37-4-138570099
AKP	4	138646868	mm33-4-137544738
AKP	4	138670932	mm37-4-138670932
AKP	4	138711176	mm37-4-138711176
AKP	4	138760244	mm33-4-137658114
AKP	4	138913105	mm37-4-138913105
AKP	4	138954657	mm37-4-138954657
AKP	4	138982291	mm37-4-138982291
AKP	4	138997569	mm33-4-137895439
CD4/CD8	17	32598177	CEL-17_31069801
CD4/CD8	17	32738686	mm37-17-32738686
CD4/CD8	17	32784769	mm37-17-32784769
CD4/CD8	17	32784916	mm37-17-32784916
CD4/CD8	17	32828327	mm37-17-32828327
CD4/CD8	17	32828942	mm33-17-31308744
CD4/CD8	17	32884984	mm37-17-32884984
CD4/CD8	17	32909829	mm33-17-31388820
CD4/CD8	17	32922370	mm33-17-31401361
CD4/CD8	17	32959344	mm33-17-31438954
CD4/CD8	17	33036198	mm37-17-33036198
CD4/CD8	17	33064301	mm37-17-33064301
CD4/CD8	17	33078090	rs13459151
CD4/CD8	17	33093038	mm37-17-33093038
CD4/CD8	17	33109459	mm37-17-33109459
CD4/CD8	17	33131293	mm33-17-31611839
CD4/CD8	17	33155342	rs3705058
CD4/CD8	17	33212445	mm37-17-33212445
CD4/CD8	17	33222475	mm37-17-33222475
CD4/CD8	17	33466531	mm37-17-33466531
CD4/CD8	17	33698946	mm37-17-33698946
CD4/CD8	17	33713387	rs3724223
CD4/CD8	17	33767655	mm37-17-33767655
CD4/CD8	17	33769270	mm33-17-32123658
CD4/CD8	17	33795444	mm37-17-33795444
CD4/CD8	17	33819845	mm37-17-33819845
CD4/CD8	17	33881571	mm37-17-33881571
CD4/CD8	17	33901121	mm37-17-33901121
CD4/CD8	17	33911094	mm33-17-32266042
CD4/CD8	17	33962922	mm37-17-33962922
CD4/CD8	17	33964183	mm33-17-32318222
CD4/CD8	17	33984825	mm37-17-33984825
CD4/CD8	17	34167349	mhcRXRb21
CD4/CD8	17	34254922	mm37-17-34254922
CD4/CD8	17	34312937	mm33-17-32674212
CD4/CD8	17	34323508	mm37-17-34323508
CD4/CD8	17	34335029	mm37-17-34335029
CD4/CD8	17	34420237	mhc17
CD4/CD8	17	34469992	mm37-17-34469992
CD4/CD8	17	34492663	mm37-17-34492663
CD4/CD8	17	34507458	mm33-17-32863768
CD4/CD8	17	34515960	mm37-17-34515960
CD4/CD8	17	34532390	mm37-17-34532390
CD4/CD8	17	34544866	mm37-17-34544866
CD4/CD8	17	34550471	mm37-17-34550471
CD4/CD8	17	34557221	mm33-17-32913776
CD4/CD8	17	34593340	mm37-17-34593340
CD4/CD8	17	34703958	mm37-17-34703958
CD4/CD8	17	34714563	mm33-17-33068760
CD4/CD8	17	34785827	mm33-17-33144741
CD4/CD8	17	34798221	mm37-17-34798221
CD4/CD8	17	34829818	mm33-17-33188873
CD4/CD8	17	34848929	mm37-17-34848929
CD4/CD8	17	35176318	mm37-17-35176318
CD4/CD8	17	35199955	mm37-17-35199955
CD4/CD8	17	35215105	mm37-17-35215105
CD4/CD8	17	35246008	mm33-17-33605432
CD4/CD8	17	35321171	mm37-17-35321171
CD4/CD8	17	35357935	mm37-17-35357935
CD4/CD8	17	35374902	mm37-17-35374902
CD4/CD8	17	35649680	mm37-17-35649680
CD4/CD8	17	35662111	mm37-17-35662111
CD4/CD8	17	35740822	mm37-17-35740822
CD4/CD8	17	35744825	mm33-17-34118765
CD4/CD8	17	35763272	mm37-17-35763272
CD4/CD8	17	35845027	mm37-17-35845027
CD4/CD8	17	35848184	mm33-17-34221072
CD4/CD8	17	35991762	mm33-17-34365380
CD4/CD8	17	36011290	mm37-17-36011290
CD4/CD8	17	36035062	mm37-17-36035062
CD4/CD8	17	36088559	mm33-17-34458426
CD4/CD8	17	36100364	mm33-17-34470234
CD4/CD8	17	36113498	mm37-17-36113498
CD4/CD8	17	36347630	mm33-17-34722995
CD4/CD8	17	36347753	rs4139933
CD4/CD8	17	36412630	mm37-17-36412630
CD4/CD8	17	36508339	mm33-17-34884360
CD4/CD8	17	36548874	mm37-17-36548874
CD4/CD8	17	36557859	mm37-17-36557859
CD4/CD8	17	36603317	mm33-17-34979342
CD4/CD8	17	36637612	mm37-17-36637612
CD4/CD8	17	36675593	mm37-17-36675593
CD4/CD8	17	36692761	mm37-17-36692761
CD4/CD8	17	36809538	mm33-17-35184873
CD4/CD8	17	36843687	mm37-17-36843687
CD4/CD8	17	36926013	mm33-17-35306238
CD4/CD8	17	36946875	mm37-17-36946875
CD4/CD8	17	36982598	mm37-17-36982598
CD4/CD8	17	36982742	mm33-17-35368985
CD4/CD8	17	37091357	mm37-17-37091357
CD4/CD8	17	37105409	mm33-17-35491413
CD4/CD8	17	37162254	mm37-17-37162254
CD4/CD8	17	37185814	rs8237882
CD4/CD8	17	37204488	mm37-17-37204488
CD4/CD8	17	37268192	mm37-17-37268192
CD4/CD8	17	37268628	rs13482968
CD4/CD8	17	37473578	mm37-17-37473578
CD4/CD8	17	37570727	mm37-17-37570727
CD4/CD8	17	37571076	mm33-17-35961890
CD4/CD8	17	37596006	mm37-17-37596006
CD4/CD8	17	37603539	mm37-17-37603539
CD4/CD8	17	37699223	mm37-17-37699223
CD4/CD8	17	38025440	mm33-17-36435388
CD4/CD8	17	38109272	mm37-17-38109272
CD4/CD8	17	38319111	rs13482973
CD4/CD8	17	38551205	mm33-17-36973956
CD4/CD8	17	38620190	mm37-17-38620190
CD4/CD8	17	38672775	mm37-17-38672775
CD4/CD8	17	38682117	rs3714926
CD4/CD8	17	38753457	mm37-17-38753457
CD4/CD8	17	38778102	mm33-17-37200853
CD4/CD8	17	38927666	mm33-17-37350417
