# Supplementary material for: Commercially Available Outbred Mice for Genome-Wide Association Studies
Source: PLoS Genet. 2010 Sep 2;6(9):e1001085. doi: 10.1371/journal.pgen.1001085 (PMC2932682; doi:10.1371/journal.pgen.1001085)
Supplement: Table S2 — Sequences variants found in outbreds (0.22 MB XLS) [file pgen.1001085.s004.xls]

## Sheet: Sheet1
				Inbred strains																		Crl:CFW(SW)-US_K71												HsdWin:NMRI-NL												HsdWin:CFW1-NL_nov2007
Primer_Name	Gene_Name	Location	Function	A/J	AKR/J	BALB/cJ	C3H/HeJ	C57BL/6J	CBA/J	DBA/2J	LP/J	I/LnJ	RIII/DmMobJ	129S1/SvImJ	NZW/LacJ	NZO/HILtJ	FVB/NJ	NOD/LtJ	KK/HIJ	PWK/PhJ	SPRET/EiJ	Crl_12	Crl_16	Crl_17	Crl_21	Crl_25	Crl_31	Crl_39	Crl_33	Crl_36	Crl_41	Crl_44	Crl_45	NMRI-H10	NMRI-H12	NMRI-H18	NMRI-H20	NMRI-H26	NMRI-H28	NMRI-H2	NMRI-H34	NMRI-H36	NMRI-H42	NMRI-H44	NMRI-H4	Hsd_8	Hsd_9	Hsd_13	Hsd_16
Unknown1p07	Cdc73	intron9		T	T	T	T	T	T	T	T	T	T	A	A	A	T	T	A	A	A	T	A	T	T	T	T	T	T	T	T	T	T	T	T	T	T	T	T	T	T	T	T	T	T	A	A	T	T
Unknown1p07	Cdc73	intron9		A	A	A	A	A	A	A	A	A	A	G		G		A		G	G	A		A	A	A	A	A	A	A	A															A	AG	A	G
Unknown1p07	Cdc73	intron9		A	A	A	A	A	A	A	A	A	A	C		C		A		C	C	A	A	A	A	A	A	A	A	A	A	A	A	A	A	A	A	A	A	A	A	A	A	A	A	A	AC	A	AC
Unknown1p07	Cdc73	intron9		G	G	G	G	G	G	G	G	G	G	G	G	G	G	G	G	A	C	G	G	G	G	G	G	G	G	G	G	G	G	G	G	G	G	G	G	G	G	G	G	G	G	C	AG	G	AG
Glrx2p03	Glrx2	intron3		G	G	G	G	G	G	G	G	G	G	G	G	G	G	A	G	A	A	G	G	G	G	G		G	G	G		G	G	G	G	G	G	G		G	G		G	G	G	A	G	G
Glrx2p03	Glrx2	intron3		A	A	A	A	A	A	A	A	A	A	A		A		G		G	G			A	A				A				A	A	A	A	A	A		A	A	A	A	A	A	G	A	A
Glrx2p03	Glrx2	intron3		A	A	A	A	A	A	A	A	A	A	A		A		A		C	A			A					A					A	A	A	A	A		A	A	A	A	A	A	C	A	A
Ssa2p02	Trove2	exon2	V167A	G	A	A	G	A	G	A	A	A	A	A	A	A	G	A	A	G	G	AG			G			G			AG				A	G		A	A	G	A		AG	A	A	A	A	AG	G
Ssa2p06	Trove2	intron7		T	C	C	T	C	T	C	C	C	C	C		C		C		T	C	CT	C	T	T	C	CT	T		CT	CT			CT	C	CT	CT	C		T	C	C	CT	C	C	CT	CT	CT	T
Ssa2p06	Trove2	intron7		G	G	A	G	A	G	A	A	A	A	A	A	A	G	A		G	A	G	A	G	G	A	AG	G		AG	G	G	G	AG	AG	G	G	G		G	G	G	G	G	G	AG	G	G	G
Ssa2p06	Trove2	intron7		C	C	T	C	T	C	T	T	T	T	C	C	C	C	T		T	C	C	T	C	C	T	CT	C		CT	C	C	C	CT	CT	C	C	C	C	C	C	C	C	C	C	T	CT	C	CT
Ssa2p06	Trove2	exon8	D458G	A	A	A	A	A	A	A	A	A	A	G	G	G	A	A	A	G	G	A	A	A	A	A	A	A		A	A	A	A	A	A	A	A	A	A	A	A	A	A	A	A	A	AG	A	AG
Ssa2p06	Trove2	exon8	A461T	A	G	G	A	G	A	G	G	G	G	G	G	G	A	G	A	G	G	AG	G	A	A	G	AG	A		AG	AG	A	AG	AG	G	AG	AG	G	G	A	G	G	AG	G	G	G	G	AG	AG
Ssa2p06	Trove2	exon8	V465I	A	A	G	A	G	A	G	G	G	G	A	A	A	A	G	A	G	A	A	G	A	A	G	AG	A		AG	A	A	A	AG	AG	A	A	A	A	A	A	A	A	A	AG	AG	AG	A	AG
Ssa2p06	Trove2	intron8		A	T	A	A	A	A	A	A	A	A	T	T	T	A	A	A	T	A	A	A	A	A	A		A		A	A	A	A	A	A	T	A	T	T	A	T	T	A	T	T	A	T	AG	A
Ssa2p06	Trove2	intron8		C	T	T	C	T	C	T	T	T	T	T	T	T	C	T	C	T	T	CT	T	C	C			C		CT		C	C		T	T	T	T	T	T	T	T	T	T	T	T	T	CT	CT
Ssa2p06	Trove2	intron8		T	T	T	T	T	T	T	T	T	T	T	T	T	T	T	T	C	C	T	T	T	T			T		T	T	T	T		T	T	T	T	T	T	T	T	T	T	T	C
Ssa2p06	Trove2	intron8		C	C	A	C	A	C	A	A	A	A	A	A	A	C	A	C	A	A	C	A	C	C			C		A	C	C	C		AC	C	C	C	C	C	C	C		C	AC	A		C	A
Uchl5p07	Uchl5	intron9		T	C	C	T	C	T	C	C	C	C	C	C	C	T	C	C	C	C	T		T	T	C	CT	T	T	CT	T			CT	C	T	T	C	C	T	C	C	T	C	C	C	C	T
Uchl5p07	Uchl5	intron9		A	A	A	A	A	A	A	A	A	A	A	A	A	A	A	A	T	A	A		A	A	A	A	A	A	A	A				A	A	A	A	A		A		A		A	A	T	A
Uchl5p07	Uchl5	intron9		G	G	G	G	G	G	G	G	G	G	G	G	G	G	G	G	C	G	G		G	G	G	G	G	G	G	G				G	G	G	G	G		G		G		G	G	C	G
Uchl5p07	Uchl5	intron9		C	C	C	C	C	C	C	C	C	C	C	C	C	C	C	C	T	T	C			C	C	C	C	C	C	C			C	C	C	C	C	C	C	C	C	C	C	C	C		C
Rgs2p37	Rgs2	exon5	UTR	A	A	G	A	G	A	G	G	G	G	G		G		G		A	A	A	G	A	A	G	AG	A	A	G	A			AG	AG	A	A	A	A	A	A	A		A	AG	A	A	A	A
Rgs13p68	Rgs13	intron4		G	C	C	G	C	G	C	C	C	G	C		C		G		C	C	CG	C	G	G	C	CG	G	CG	CG	CG	CG	CG	CG	C	CG	CG	C	C		C	C	CG		C	C	C		G
Rgs13p68	Rgs13	intron4		C	T	T	C	T	C	T	T	T	T	T		T		T		T	T			C	C	T					T			CT	T	CT	CT	CT	CT			CT	CT			T	T	CT	C
Rgs13p70	Rgs13	intron4		A	A	A	A	A	A	A	A	A	G	A		A		G		A	A	A		A			A	A		A	A			A	A	A	A	A	A	A	A	A	A		A	A	A		A
Rgs13p70	Rgs13	intron4		C	T	T	C	T	C	T	T	T	T	T		T	C	T	C	T	T	CT		T	C		T	C	T	CT	CT			CT	T	CT	CT	T	T	C	T	T	CT		T	T	T		CT
Rgs13p70	Rgs13	intron4		T	T	T	T	T	T	T	T	T	T	T	T	T	T	T	T	G	T	T					T			T	T			T	T	T	T	T	T	T	T	T	T		T	T	T		T
Rgs13p70	Rgs13	intron4		C	C	C	C	C	C	C	C	C	C	C		C		C		C	C	C					C		C	C	C			C	C	C	C	C	C	C	C	C	C		C	C	C
Rgs13p70	Rgs13	intron4		A	A	A	A	A	A	A	A	A	A	A	A	A	A	A	A	G	A					A	A		A	A				A	A	A	A	A	A	A	A	A	A		A	A
Rgs13p70	Rgs13	intron4		A	A	A	A	A	A	A	A	A	A	A	A	A	A	A	A	T	A					A	A		A	A				A	A	A	A	A	A	A	A	A	A		A	A			A
AKP2.3.1	Akp2	intron9		T	T	T	T	C	T	T	C	T	C	C	T	C	T	C	T	T		T	T	T	T	T	T	CT	T	T		T	T	CT	CT	C	C	T		C			C	C	T	T	T	T	C
AKP2.3.1	Akp2	exon9	L324P	G	G	G	G	A	G	G	A	G	A	A		A		A		G	G	G	G	G	A	G	AG	AG	G	G	G	G	G	AG	AG	A	A	G	A	A	AG	AG	A	A	G	G	G	G	G
AKP2.3.1	Akp2	exon9	K322R	C	C	C	C	T	C	C	T	C	T	T		T		T		C	C	C	C	C	CT	C	CT		C	C	C	C	C	CT	CT	T	T	C	C	T	T	C	T	T	C	C	C	C
AKP2.3.1	Akp2	exon9	R318Q	T	T	T	T	C	T	T	C			C		C		C		T	C	C	C	C	C	C	CT	C	C	C	C	C	CT	CT	CT	C	C	T	CT	C	CT	C	C	C	T	T	T		C
AKP2.3.1	Akp2	intron8		C	C	C	C	T	C	C	T			T	C	T	C	T	C	C	C		C	C	CT	C	C	C	C	C	C	C	C	CT	CT	T	T	C	CT	T	CT	CT	T	T	C	C	C	C	C
AKP2.10.1	Akp2	prom		A	A	A	A	G	A	A	G			G		G		G		A	G		A	A	G	A	G	G		A				G	G	G	G		G	G	G	G	G	G
AKP2.10.1	Akp2	prom		A	A	A	A	G	A	A	G			G		G		G		A	G		A	A	G	A	G	G		A				G	G	G	G		G	G	G	G	G	G
AKP2.10.1	Akp2	prom		A	A	A	A	G	A	A	G			G		G		G		A	G		A	A	G		G	G		A				G	G	G	G		G	G	G	G	G	G
AKP2.10.1	Akp2	prom		G	G	G	G	T	G	G	T			T		T		T		G	G		G	G		G	T							T	T	T	T		T	T	T	T	T	T
AKP2.10.1	Akp2	prom		A	A	A	A	G	A	A	G			G		G		G		A	A		A	A		A	G							G	G	G	G		G	G	G	G	G	G
mm33-1-131620311	Slc26a9	intron1		C	C	T	C	C	C	C	C			C		T		C		C	C	CT	C	C	C	C	CT	C	CT	C	C	C	C	CT	CT	C	CT	C	CT	CT	C	CT	CT	C	CT	C	C	C	C
mm33-1-131620311	Slc26a9	intron1		A	G	G	A	A	G	G	A	G		G		G	A	A		G	G	AG	G	G	G	AG	G	G	G	A	G	G	G	G	AG	G	G	G	G	G	G	G	AG	G	G	AG	G	AG	A
mm33-1-131620311	Slc26a9	intron1		G	G	A	G	G	G	G	G			G		A		G		G	G	AG	G	G	G	AG	AG	G	AG	G	G	G	G	AG	AG	G	AG	G	AG	AG	G	AG	AG	G	AG	AG	G	AG	G
mm33-1-131620311	Slc26a9	intron1		C	C	C	C	C	C	C	C			C		C		C		C	C	C	C	C	C	C	C	C	C	C	C	C	C	C	C	C	C	C	C	C	C	C	C	C	C	C	C	C	C
mm33-1-131620311	Slc26a9	intron1		C	C	C	C	C	C	C	C			C		C		C		C	C	C	C	C	C	C	C	C	C	C	C	C	C	C	C	C	C	C	C	C	C	C	C	C	C	C	C	C	C
mm33-1-130854320	intergenic			C	C	C	C	C	C	C	C			C	C	C	C	C	C	T		C	C	C	C	C	C	C	C	C	C	C	C	C	C	C	C	C	C	C	C	C	C	C	C	C	C	C	C
mm33-1-130854320	intergenic			A	T	T	A	A	T	T	T	T	A	T	T	T	T	A	T	T		AT	T	A	T	T	AT	A	AT	AT	A	AT	AT	T	AT	T	T	T	T	T	T	T	AT	T	T	AT	T	AT	A
mm33-1-130854320	intergenic			A	A	A	A	A	A	A	A			A	A	A	A	A	A	T		A	A	A	A	A	A	A	A	A	A	A	A	A	A	A	A	A	A	A	A	A	A	A	A	A	A		A
mm33-1-130854320	intergenic			C	C	C	C	C	C	C	C			C		C		C		C	C	C	C	C	C	C	C	C	C	C	C	C	C	C	C	C	C	C	C	C	C	C	C	C	C	C	C	C	C
mm33-1-130854320	intergenic			A	A	A	A	A	A	A	A			A		A		A		A	A	A	A	A	A	A	A	A	A	A	A	A	A	A	A	A	A	A	A	A	A	A	A	A	A	A	A	A	A
mm33-1-130854320	intergenic			T	T	T	T	T	T	T	T	T	T	T	T	T	T	T	T	T	T	T	T	T	T	T	T	T	T	T	T	T	T	T	T	T	T	T	T	T	T	T	T	T	T	T	T	T	T
mm33-1-130854320	intergenic			C	C	C	C	C	C	C	C			C		C		C		C	C	C	C	C	C	C	C	C	C	C	C	C	C	C	C	C	C	C	C	C	C	C	C	C	C	C	C	C	C
mm33-1-130854320	intergenic			T	T	T	T	T	T	T	T			T	T	T	T	T	T	C		T	T	T	T	T	T	T	T	T	T	T	T	T	T	T	T	T	T	T	T	T	T	T	T	T	T	T	T
mm33-1-130854320	intergenic			A	A	A	A	A	A	A	A			A	A	A	A	A	A	G		A	A	A	A	A	A	A	A	A	A	A	A	A	A	A	A	A	A	A	A	A	A	A	A	A	A	A	A
mm33-1-130854320	intergenic			C	C	C	C	C	C	C	C			C		C		C		T		C	C	C	C	C	C	C	C	C	C		C	C	C	C	C	C	C	C	C	C	C	C	C	C	C	C	C
mm33-1-130854320	intergenic			G	G	G	G	G	G	G	G			G		G		G		A		G	G	G	G	G	G	G	G	G	G	G	G	G	G	G	G	G	G	G	G	G	G	G	G	G	G		G
mm33-1-130854320	intergenic			T	T	T	T	T	T	T	T			T		T		T		C		T	T	T	T	T	T	T	T	T	T	T	T	T	T	T	T	T	T	T	T	T	T	T	T	T	T		T
mm33-1-130854320	intergenic			C	C	C	C	C	C	C	C			C	C	C	C	C	C	A		C	C	C	C	C	C	C	C	C	C	C	C	C	C	C	C	C	C	C	C	C	C	C	C	C	C		C
mm33-1-130854320	intergenic			G	G	G	G	G	G	G	G			G		G		G		G		G	G	G	G	G	G	G	G	G	G	G	G	G	G	G	G	G	G	G	G	G	G	G	G	G	G		G
rs13459052	Slc45a3	exon5	N546N	C	T	C	C	C	C	T	C	T	C	T	T	C	C	C	C	C	C	C	T	T		CT	CT	T	C	C	T		T	CT	C	T	CT	T	CT	CT	T	CT	CT	T	CT	C	C	C	C
rs13459052	Slc45a3	exon5	UTR	A	A	A	A	A	A	A	A			A	A	T	A	A	T	T	T	A	A	A		A	A	A	A	A	A		A	A	AT	A	A	A	A	A	A	A	AT	A	A	T	T	T	T
rs13476112	Klhdc8a	exon5	P290P	C	T	C	C	C	C	T	C	T	C	T	T	C	C	C	C	C	C	C	T	T				T	C	C	T	T	T		C	T	CT	T	CT		T	C				C	C	C	C
rs13476112	Klhdc8a	exon5	UTR	A	A	A	A	A	A	A	A			A		G		A		A	A	A	A	A				A	A	A	A	A		A	A	A	A	A	A	A	A	A	A	A	A
mm33-1-171772627	Cd48	intron3		A	A	A	A	A	A	A	A			A		A		A		A	A	A	A	A	A	A	A	A	A	A	A	A	A	A	A	A	A	A	A	A	A	A	A	A	A	A	A	A	A
mm33-1-171772627	Cd48	intron3		C	C	T	T	T	C	C	T	T	C	T	C	C	C	C	C	C	C	C	C	C	C	C	C	C	C	C	C	C	C	C	T	T	T	T	T	T	T	T	T	T	T	T	T	C	T
mm33-1-173996236	LOC100040462	intron4				T	T	A		T	T	A		T	A			T	A	A	A	T		T			T			T		T	T	T	T	T	T	T	T	T	T	T	T	T	T	AT	AT	A	A
mm33-1-173996236	LOC100040462	intron4		C	C	C	C	G	C	C	C			C	G	C	C	C	C	C	C	C		C			C			C	C	C	C	C	C	C	C	C	C	C	C	C	C	C	C	GC	GC	G	G
mm33-1-173996236	LOC100040462	intron4		C	C	C	C	C	C	C	C			C		C		C		C	C			C										C	C	C	C	C	C	C	C	C	C		C	C	C	C	C
mm33-1-173996236	LOC100040462	intron4				G	G	G		G	G				G	G		G	A		A													G	G	G	G	G	G		G	G	G		G	G	G	G	G
mm33-1-173996236	LOC100040462	intron4				G	G	G		G	G				G		G	G	A	G	AG													G	G	G	G	G	G		G	G		G	G	G	G	G	G
mm33-1-173996236	LOC100040462	intron4				T	T	T		T	T							T			C													T	T	T	T	T	T		T	T		T	T	T	T	T	T
mm33-1-173996236	LOC100040462	intron4				T	T	T		T	T							T			C													T	T	T	T	T	T		T	T		T	T	T	T	T	T
mm33-1-173996236	LOC100040462	intron4				A	A	A		A	A							A			AT													A	A	A	A	A	A		A	A		A	A	A	A	A	A
mm33-1-173996236	LOC100040462	intron4				T	T	T		T	T							T			A													T	T	T	T	T	T		T	T	T	T
mm33-1-171447450	Pvrl4	intron1		A	C	C	C	C	C	C	C			C		A		C		A	C	C	C	A	AC			AC	C	C	C	A	C	C	c	c	C	C	C	C	C	C	C	C	C	c	C	C	C
mm33-1-171447450	Pvrl4	intron1		C	C	C	C	C	C	C	C			C		C		C		C	C	CT	T	C	CT	CT	C	C	CT	T	T	CT	CT	C	C	C	C	C	C	C	C	C	C	C	C	C	C	C	C
mm33-1-171447450	Pvrl4	intron1		G	A	A	A	A	A	A	A			A	A	G	A	A	A	G	A	A	A	AG	AG	A	AG	AG	A	A	A	AG	A	A	A	A	A	A	A	A	A	A	A	A	A	A	A	A	A
mm33-1-171447450	Pvrl4	intron1		T	G	G	G	G	G	G	G	G	G	G	G	T	G	G	G	T	G	GT	T	T	T	T	T	GT	GT	T	T	T	GT	G	G	G	G	G	G	G	G	G	G	G	G	G	G	G	G
mm33-1-171447450	Pvrl4	intron1		A	A	A	A	G	A	A	A			A	A	A	A	A	A	A	G	A		A	A		A	A	A	A	A	A	A	A	A	A	A	A	A	A	A	A	A	A	A	A	A	A	A
mm33-1-171447450	Pvrl4	intron1		T	T	C	C	T	T	T	C			C		T		C		T	T	T	T	T	T		T	T	T	T	T	T	T	C	C	C	C	C	C	C	C	C	C	C	C	CT	CT	C	C
mm33-1-171509610	F11r	intron1		T	T	T	T	A	T	T	T	A	T	T	T	T	T	T	T	T	T	T	T	T	T	T	T	T	T	T	T	T	T	T	T	T	T	T	T	T	T	T	T	T	T	AT	AT	T	T
mm33-1-171509610	F11r	intron1		A	A	A	A	A	A	A	A			A		A		A		A	A	A	A	A	A	A	A	A	A	A	A	A	A	A	A	A	A	A	A	A	A	A	A	A	A	A	A	A	A
mm33-1-171509610	F11r	intron1		A	A	A	A	A	A	A	A			A		A		A		A	A	A	A	A	A	A	A	A	A	A	A	A	A	A	A	A	A	A	A	A	A	A	A	A	A	A	A	A	A
mm33-1-171509610	F11r	intron1		G	G	G	G	A	G	G	G	A	G	G	G	G	G	G	G	G	G	G	G	G	G	G	G	G	G	G	G	G	G	G	G	G	G	G	G	G	G	G	G	G	G	G	G	G	G
mm33-1-171509610	F11r	intron1		A	A	A	A	G	A	A	A			A	A	A	A	A	A	A	G	A	A	A	A	A	A	A	A	A	A	A	A	A	A	A	A	A	A	A	A	A	A	A	A	AG	AG	A	A
mm33-1-171509610	F11r	intron1		C	C	C	C	C	C	C	C			C		C		C		C	C	CT	T	C	CT	T	C	C	CT	T	T	T	CT	C	C	C	C	C	C	C	C	C	C	C	C	C	C	C	C
mm33-17-32266042	Angptl4	exon7	UTR	A	A	A	A	G	A	A	G	G	G	G	A	A	G	G	G	G	G													G	G	G	G	G	G	G	G	G	G	G	G	A	A	A	A
mm33-17-32266042	intergenic			G	G	G	G	G	G	G	G			G		G		G		G	A													G	G	G	G	G	G	G	G	G	G	G	G	G	G	G	G
mm33-17-32266042	intergenic			T	T	T	T	T	T	T	T			T		T		T		C	C													T	T	T	T	T	T	T		T	T	T	T	T	T	T	T
mm33-17-36973956	intergenic			C	T	T	T	C	T	T	C			C		T		C		C	C	C	C	C	C	C	C	C	C	C	C	C	C	C	C	C	C	C	C	C	C	C	C	C	C	T	CT	T	T
mm33-17-36973956	intergenic			C	T	T	T	C	T	T	C	C	T	C	T	T	C	C	C	C	C	C	C	C	C	C	C	CT	C	C	C	C	C	C	C	C	C	C	C	C	C	C	C	C	C	T	CT	T	T
mm33-17-36973956	intergenic			T	T	T	T	T	T	T	T			T		T		T		T	T	T	T	T	T	T	T	T	T	T	T	T	T	T	T	T	T	T	T	T	T	T	T	T	T	T	T	T	T
mm33-17-36973956	intergenic			A	A	A	A	A	A	A	A			A		A		A		A	A	A	A	A	A	A	A	A	A	A	A	A	A	A	A	A	A	A	A	A	A	A	A	A	A	A	A	A	A
mm33-17-32674212	intergenic			G	G	A	G	G	G	A	G			G	G	G	G	G	G	G	G	G	G	G	G	G	G	G	G	G	G	G	G	G	G	G	G	G			G		G	G	G	G	G	G	G
mm33-17-32674212	intergenic			C	C	T	C	C	C	T	C			C	T	T	C	C	C	T	T	C	C	C	C	C	C	C	C	C	C	C	C	C	C	C	C	C			C		C	C	C	CT	C	C	CT
mm33-17-32674212	intergenic			G	G	G	G	G	G	G	G			G		G		G		G	G	G	G	G	G	G	G	G	G	G	G	G	G													G	G	G	G
mm33-17-32674212	intergenic			A	A	G	A	A	A	G	A	A	G	A	G	G	A	A	A	G	G	G	A	A	A	A	A	A	A	G	A	A	A	A	A	A	A	A			A		A	A	A	A	A	A	A
mm33-17-32674212	intergenic			G	G	G	G	A	G	G	A	A	G	A	G	G	A	G	A	G	G	A	A	A	A	A	A	A	A	A	A	A	A	A	A	A	A	A	A	A	A		A	A	A	G	G	G	G
mm33-17-32674212	intergenic			G	G	T	G	G	G	T	G			G	G	G	G	G	G	G	G	G	G	G	G	G	G	G	G	G	G	G	G	G	G	G	G	G	G	G	G		G	G	G	G	G	G	G
mm33-17-32674212	intergenic			G	G	G	G	T	G	G	T	T	T	T	G	G	G	T	T	G	G	T	T	TG	T	T	TG	T	T	T	TG	G	T	G	G	G	G	G	G	G	G		G	G	G	G	G	G	G
mm33-17-32674212	intergenic			T	T	T	T	T	T	T	T			T		T		T		T	T	T	T	T	T	T	T	T	T	T	T	T	T													T	T	T	T
mm33-17-32674212	intergenic			T	T	T	T	T	T	T	T			T		T		T		T	T	T	T	T	T	T	T	T	T	T	T	T	T													T	T	T	T
mm33-17-32674212	intergenic			G	G	G	G	G	G	G	G			G	G	G	T	G	G	G	G	G	T	T	T	G	T	G	T	G	T	T	T	T	T	T	T	T			T		T	T	T	G	G	G	G
mm33-17-32674212	intergenic			G	G	G	G	G	G	G	G			G	A	A	G	G	G	G	G	G	G	G	G	G	G	G	G	G	G	G	G	G	G	G	G	G	G	G	G		G	G	G	AG	G	G	AG
mm33-17-32674212	intergenic			T	T	T	T	C	T	T	C			C	T	T	C	C	C	T	T	C	C	C	C	C	C	C	C	C	C	C	C	C	C	C	C	C	C	C	C		C	C	C	T	T	T	T
mm33-17-32674212	intergenic			T	T	T	T	T	T	T	T			T		T		T		T	T	T	T	T	T	T	T	T	T	T	T	T	T													T	T	T	T
mm33-17-32674212	intergenic			A	A	A	A	A	A	A	A			A		A		A		A	A	A	A	A	A	A	A	A	A	A	A	A	A													A	A	A	A
mm33-17-32674212	intergenic			T	T	T	T	T	T	T	T			T		T		T		T	T	T	T	T	T	T	T	T	T	T	T	T	T													T	T	T	T
mm33-17-32674212	intergenic			A	A	A	A	A	A	A	A			A		A		A		A	C	A	C	C	C	A	C	A	C	A	C	C	C	C	C	C	C	C	C	C	C		C	C	C	A	A	A	A
mm33-17-32674212	intergenic			T	T	T	T	T	T	T	T			T		T		T		T	T	T	T	T	T	T	T	T	T	T	T	T	T													T	T	T	T
mm33-17-32674212	intergenic			A	A	A	A	A	A	A	A			A		A		A		A	A	A	A	A	A	A	A	A	A	A	A	A	A													A	A	A	A
mm33-17-32674212	intergenic			T	T	T	T	T	T	T	T			T		T		T		T	T	T	T	T	T	T	T	T	T	T	T	T	T													T	T	T	T
mm33-17-32674212	intergenic			A	A	A	A	A	A	A	A			A		A		A		A	A	A	A	A	A	A	A	A	A	A	A	A	A													A	A	A	A
mm33-17-32674212	intergenic			C	C	C	C	A	C	C	A			A	C	C	C	C	A	C	C	A	C	C		C	C	C	C	A	C	C	C	C	C	C	C	C	C	C	C		C	C	C	C	C	C	C
mm33-17-32674212	intergenic			C	C	C	C	C	C	C	C			C	C	C	C	C	C	C	C	C	C	C	C	C	C	C	C	C	C	C	C													C	C	C	C
mm33-17-33144741	Atf6b	intron4		C	C	T	C	C	C	T	C	T	T	C	T	T	T	C	C	C	T	CT	CT		C			C	C	C	T	T	C	T	T	T	T	T	T				C	T	T		C	C
mm33-17-33144741	Atf6b	intron4		A	A	A	A	A	A	A	A			A	A	A	C	A	A	A	A	C	C		A			A	A	A	C	C	A	C	C	C	C	C	C			C	C	C	C	A	A	A	A
mm33-17-33144741	Atf6b	intron3		G	G	G	G	G	G	G	G			G		G		G		G	G		AG		G			G		G			G	A	A	A	A	A	A			A		A	A		G	G	G
mm33-17-33144741	Atf6b	intron4		G	G	G	G	G	G	G	G			G		G		G		G	G																										G	G	G
[truncated: 75 more columns]

## Sheet: notes
rgs18p03	skipped
mm33-17-32674212	can't find trace files for NMRI!!
mm33-17-33144741	can't find trace files for NMRI!!
